# Supplementary material for: Small interfering RNA-producing loci in the ancient parasitic eukaryote Trypanosoma brucei
Source: BMC Genomics. 2012 Aug 27;13:427. doi: 10.1186/1471-2164-13-427 (PMC3447711; doi:10.1186/1471-2164-13-427)
Supplement: Additional files 1 — Summary of total and unique reads. [file 1471-2164-13-427-S1.xlsx]

## Sheet: Sheet1
Additional File 1. Summary of total and unique reads.
	wt			dcl1-/-			dcl2-/-
	Total	Unique		Total	Unique		Total	Unique
All reads	10001135	1455903		9199808	1327549		5829677	1068112
Reads mapped to
11 mega chromosomes	8775792	842296		7821630	744681		4722271	545597
Annotated reads	6826892	528506		5987935	451233		3400947	279042
Unassinged reads	1948900	313790		1833695	293448		1321324	266555
Unmapped reads	1225343	613607		1378178	582868		1107406	522515
