# Supplementary material for: Small interfering RNA-producing loci in the ancient parasitic eukaryote Trypanosoma brucei
Source: BMC Genomics. 2012 Aug 27;13:427. doi: 10.1186/1471-2164-13-427 (PMC3447711; doi:10.1186/1471-2164-13-427)
Supplement: Additional files 2 — Total and unique siRNAs at two pseudogenes in wild-type (wt),dcl1−/− and dcl2−/− cells. siRNAs were normalized to the total number of reads (setlength). [file 1471-2164-13-427-S2.xlsx]

## Sheet: Sheet1
Additional File 2. Total and unique siRNAs at two pseudogenes in wild-type (wt), dcl1-/- and dcl2-/- cells.
siRNAs were normalized to the total number of reads (setlength).
	wt							wt
	total							unique
Name	Top	Bottom	# Seq	setlength	wt normalized			Top	Bottom	# Seq	setlength	wt normalized
Tb927_05_v4_gal_pseudogene	30397	21361	51758	6826892	7581.49			6111	4747	10858	528506	2054.47
Tb927_09_v4_GT_pseudogene	1551	2151	3702	6826892	542.267			957	1235	2192	528506	414.754
	dcl1-/-							dcl1-/-
	total							unique
Name	Top	Bottom	# Seq	setlength	dcl1KO normalized	dcl1KO %wt		Top	Bottom	# Seq	setlength	dcl1KO normalized	dcl1KO %wt
Tb927_05_v4_gal_pseudogene	23483	16807	40290	5987937	6728.53	0.887494		4934	3970	8904	451233	1973.26	0.960471
Tb927_09_v4_GT_pseudogene	2015	2774	4789	5987937	799.775	1.47487		985	1293	2278	451233	504.839	1.2172
	dcl2-/-							dcl2-/-
	total							unique
Name	Top	Bottom	# Seq	setlength	dcl1KO normalized	dcl1KO %wt		Top	Bottom	# Seq	setlength	dcl1KO normalized	dcl1KO %wt
Tb927_05_v4_gal_pseudogene	50	31	81	3400947	23.8169	0.00314145		35	41	76	279042	27.236	0.013257
Tb927_09_v4_GT_pseudogene	45	53	98	3400947	28.8155	0.0531389		45	52	97	279042	34.7618	0.083813
