# Supplementary material for: Small interfering RNA-producing loci in the ancient parasitic eukaryote Trypanosoma brucei
Source: BMC Genomics. 2012 Aug 27;13:427. doi: 10.1186/1471-2164-13-427 (PMC3447711; doi:10.1186/1471-2164-13-427)
Supplement: Additional files 3 — Total small RNAs at each convergent transcription units (CTUs) in wild-type (wt), dcl1−/− and dcl2−/− cells. siRNAs were normalized to the total number of reads (setlength). [file 1471-2164-13-427-S3.xlsx]

## Sheet: Sheet1
Additional File 3. Total small RNAs at each convergent transcription units (CTUs) in wild-type (wt), dcl1-/- and dcl2-/- cells.
siRNAs were normalized to the total number of reads (setlength).
		wt						dcl1-/-							dcl2-/-
Name		Top	Bottom	# Seq	setlength	wt norm		Top	Bottom	# Seq	setlength	dcl1-/- norm	dcl1-/- %wt		Top	Bottom	# Seq	setlength	dcl2-/-norm	dcl2-/- %wt
Tb927_01_v4_CTU1	636000-642000	14746	13599	28345	6826892	4151.96		11318	12160	23478	5987935	3920.88	0.944345		236	251	487	3400947	143.195	0.0344886
Tb927_01_v4_CTU2	721000-736000	652	697	1349	6826892	197.601		1368	450	1818	5987935	303.611	1.53648		876	190	1066	3400947	31.3442	0.158624
Tb927_02_v4_CTU3	615500-623000	46	55	101	6826892	14.7944		80	73	153	5987935	25.5514	1.72709		12	17	29	3400947	0.852704	0.0576368
Tb927_02_v4_CTU4	958000-967300	711	858	1569	6826892	229.826		399	513	912	5987935	152.306	0.662701		55	107	162	3400947	4.76338	0.020726
Tb927_03_v4_CTU5	380900-390600	47	35	82	6826892	12.0113		51	59	110	5987935	18.3703	1.52941		3	6	9	3400947	0.264632	0.0220319
Tb927_03_v4_CTU6	626600-634300	134	93	227	6826892	33.2509		190	156	346	5987935	57.7829	1.73779		9	2	11	3400947	0.323439	0.00972725
Tb927_03_v4_CTU7	1120900-1132400	2280	2288	4568	6826892	669.119		2674	2538	5212	5987935	870.417	1.30084		253	272	525	3400947	15.4369	0.0230705
Tb927_04_v4_CTU8	843800-848300	7	21	28	6826892	4.10143		4	6	10	5987935	1.67002	0.407181		14	27	41	3400947	1.20555	0.293933
Tb927_04_v4_CTU9	978400-981200	975	736	1711	6826892	250.626		1095	745	1840	5987935	307.285	1.22607		189	224	413	3400947	12.1437	0.0484533
Tb927_05_v4_CTU11	123700-131000	17077	16296	33373	6826892	4888.46		22573	21812	44385	5987935	7412.41	1.51631		125	121	246	3400947	7.23328	0.00147966
Tb927_05_v4_CTU12	443500-450200	334	270	604	6826892	88.4736		320	272	592	5987935	98.8655	1.11746		21	3	24	3400947	0.705686	0.00797623
Tb927_05_v4_CTU13	630600-639800	1122	1279	2401	6826892	351.697		1001	888	1889	5987935	315.468	0.896986		89	45	134	3400947	3.94008	0.011203
Tb927_05_v4_CTU14	870000-878800	131	112	243	6826892	35.5945		112	91	203	5987935	33.9015	0.952436		11	11	22	3400947	0.646879	0.0181735
Tb927_05_v4_CTU15	960700-969700	902	1120	2022	6826892	296.182		1473	1351	2824	5987935	471.615	1.59232		36	37	73	3400947	2.14646	0.00724711
Tb927_05_v4_CTU16	1237600-1244800	21	15	36	6826892	5.27326		98	113	211	5987935	35.2375	6.6823		54	41	95	3400947	2.79334	0.529717
Tb927_05_v4_CTU17	1377100-1385900	349	234	583	6826892	85.3976		177	130	307	5987935	51.2698	0.600366		19	18	37	3400947	1.08793	0.0127396
Tb927_06_v4_CTU18	88300-97500	4954	4148	9102	6826892	1333.26		6620	6400	13020	5987935	2174.37	1.63087		73	55	128	3400947	3.76366	0.00282291
Tb927_06_v4_CTU19	115000-122000	4299	4712	9011	6826892	1319.93		6788	6644	13432	5987935	2243.18	1.69947		81	74	155	3400947	4.55755	0.00345288
Tb927_06_v4_CTU20	171400-175100	222	198	420	6826892	61.5214		1681	1917	3598	5987935	600.875	9.76692		28	18	46	3400947	1.35256	0.0219853
Tb927_06_v4_CTU21	232200-240800	100	87	187	6826892	27.3917		99	75	174	5987935	29.0584	1.06085		14	21	35	3400947	1.02913	0.0375707
Tb927_06_v4_CTU22	337500-346800	3392	3041	6433	6826892	942.303		4368	4294	8662	5987935	1446.58	1.53515		61	82	143	3400947	4.20471	0.00446217
Tb927_07_v4_CTU23	53000-62000	11669	11745	23414	6826892	3429.67		14933	15761	30694	5987935	5125.97	1.4946		186	181	367	3400947	10.7911	0.0031464
Tb927_07_v4_CTU24	460000-470000	297	267	564	6826892	82.6145		715	572	1287	5987935	214.932	2.60163		321	83	404	3400947	11.879	0.143789
Tb927_07_v4_CTU25	833400-838900	1577	1497	3074	6826892	450.278		2010	1981	3991	5987935	666.507	1.48021		72	64	136	3400947	3.99889	0.00888093
Tb927_07_v4_CTU26	1616700-1627500	838	771	1609	6826892	235.686		572	552	1124	5987935	187.711	0.796446		184	197	381	3400947	11.2028	0.0475327
Tb927_08_v4_CTU27	552100-562000	101	138	239	6826892	35.0086		266	286	552	5987935	92.1854	2.63322		14	15	29	3400947	0.852704	0.024357
Tb927_08_v4_CTU28	853600-860700	42	73	115	6826892	16.8451		77	58	135	5987935	22.5453	1.33839		14	26	40	3400947	1.17614	0.0698209
Tb927_08_v4_CTU30	1581000-1593000	981	642	1623	6826892	237.736		1515	812	2327	5987935	388.615	1.63465		77	44	121	3400947	3.55783	0.0149655
Tb927_08_v4_CTU31	1895800-1900500	219	195	414	6826892	60.6425		373	294	667	5987935	111.391	1.83684		8	12	20	3400947	0.588071	0.00969734
Tb927_08_v4_CTU32	2090400-2097100	1056	1175	2231	6826892	326.796		885	1141	2026	5987935	338.347	1.03535		120	100	220	3400947	6.46879	0.0197946
Tb927_09_v4_CTU33	1126000-1136000	278	219	497	6826892	72.8003		276	235	511	5987935	85.3383	1.17222		10	6	16	3400947	0.470457	0.00646229
Tb927_09_v4_CTU34	2029800-2035800	97	81	178	6826892	26.0734		57	90	147	5987935	24.5494	0.94155		5	16	21	3400947	0.617475	0.0236822
Tb927_10_v5_CTU35	270700-281300	380	457	837	6826892	122.603		1224	626	1850	5987935	308.955	2.51995		253	53	306	3400947	8.99749	0.073387
Tb927_10_v5_CTU36	610000-625000	3842	4246	8088	6826892	1184.73		6874	6376	13250	5987935	2212.78	1.86776		300	440	740	3400947	21.7586	0.018366
Tb927_10_v5_CTU37	933900-947100	2457	2195	4652	6826892	681.423		3496	3268	6764	5987935	1129.6	1.65771		113	109	222	3400947	6.52759	0.00957936
Tb927_10_v5_CTU38	1123000-1138000	130	180	310	6826892	45.4087		97	84	181	5987935	30.2274	0.665676		4	5	9	3400947	0.264632	0.00582779
Tb927_10_v5_CTU39	1418000-1429000	214	244	458	6826892	67.0876		248	278	526	5987935	87.8433	1.30938		15	21	36	3400947	1.05853	0.0157783
Tb927_10_v5_CTU40	1793000-1807000	163	161	324	6826892	47.4594		85	77	162	5987935	27.0544	0.570054		23	13	36	3400947	1.05853	0.0223039
Tb927_10_v5_CTU41	2504000-2518000	3150	2628	5778	6826892	846.359		1555	1534	3089	5987935	515.871	0.609518		36	41	77	3400947	2.26408	0.00267508
Tb927_10_v5_CTU42	2977900-2992300	1825	1800	3625	6826892	530.988		2396	2671	5067	5987935	846.202	1.59363		64	53	117	3400947	3.44022	0.0064789
Tb927_10_v5_CTU43	3163700-3186300	2726	2529	5255	6826892	769.75		2094	2093	4187	5987935	699.239	0.908398		834	458	1292	3400947	37.9894	0.0493529
Tb927_11_01_v4_CTU44	447000-456000	268	193	461	6826892	67.5271		239	182	421	5987935	70.308	1.04118		21	31	52	3400947	1.52899	0.0226426
Tb927_11_01_v4_CTU45	1180000-1186000	81	95	176	6826892	25.7804		130	132	262	5987935	43.7546	1.69721		9	16	25	3400947	0.735089	0.0285135
Tb927_11_01_v4_CTU46	1654000-1666000	434	356	790	6826892	115.719		586	508	1094	5987935	182.701	1.57883		15	18	33	3400947	0.970318	0.00838513
Tb927_11_01_v4_CTU47	2082000-2092000	1125	914	2039	6826892	298.672		2081	2008	4089	5987935	682.873	2.28637		59	46	105	3400947	3.08738	0.010337
Tb927_11_01_v4_CTU48	2515000-2525000	3646	3748	7394	6826892	1083.07		4352	4172	8524	5987935	1423.53	1.31435		127	102	229	3400947	6.73342	0.00621698
Tb927_11_01_v4_CTU49	3332000-3345000	986	1252	2238	6826892	327.821		1262	1623	2885	5987935	481.802	1.46971		37	36	73	3400947	2.14646	0.00654766
Tb927_11_01_v4_CTU50	3823000-3832000	462	454	916	6826892	134.175		604	636	1240	5987935	207.083	1.54338		9	15	24	3400947	0.705686	0.00525943
