# Supplementary material for: Small interfering RNA-producing loci in the ancient parasitic eukaryote Trypanosoma brucei
Source: BMC Genomics. 2012 Aug 27;13:427. doi: 10.1186/1471-2164-13-427 (PMC3447711; doi:10.1186/1471-2164-13-427)
Supplement: Additional files 5 — Total small RNAs at various regions of the genome with no clear features. Listed as "miscalleneous" in Table 2. [file 1471-2164-13-427-S5.xlsx]

## Sheet: Sheet1
Additional File 4. Total small RNAs at various regions of the genome with no clear features. Listed as "miscalleneous" in Table 2.
	wt
Name	Top	Bottom	# Seq	setlength	wt normalized
Tb927_05_v4_TUD2	7647	7258	14905	6826892	2183.28
Tb927_06_v4_DNK1	2704	2407	5111	6826892	7486.57
Tb927_06_v4_DNK2	1858	2390	4248	6826892	6222.45
Tb927_07_v4_TUD3	869	1075	1944	6826892	284.756
Tb927_07_v4_DNK4	1168	1431	2599	6826892	3807
Tb927_09_v4_DTU	530	221	751	6826892	110.006
Tb927_09_v4_TUD4	10310	7821	18131	6826892	2655.82
Tb927_09_v4_DNK6	69	15	84	6826892	123.043
Tb927_09_v4_DNK7	1978	1671	3649	6826892	5345.04
Tb927_11_01_v4_DNK13TUD	3490	3815	7305	6826892	1070.03
Tb927_11_01_v4_DNK14TUD	938	1193	2131	6826892	312.148
Tb927_11_01_v4_TUD5	549	492	1041	6826892	152.485
Tb927_11_01_v4_DNK11	757	520	1277	6826892	1870.54
Tb927_11_01_v4_DNK12	13364	15032	28396	6826892	41594.3
Tb927_11_01_v4_DNK9	233	292	525	6826892	769.018
	dcl1-/-
Name	Top	Bottom	# Seq	setlength	dcl1-/- normalized	dcl1-/- %wt
Tb927_05_v4_TUD2	4602	4718	9320	5987935	1556.46	0.712902
Tb927_06_v4_DNK1	262	344	606	5987935	1012.04	0.13518
Tb927_06_v4_DNK2	127	147	274	5987935	457.587	0.073538
Tb927_07_v4_TUD3	1259	1399	2658	5987935	443.893	1.55885
Tb927_07_v4_DNK4	1709	1017	2726	5987935	4552.49	1.19582
Tb927_09_v4_DTU	9	694	703	5987935	117.403	1.06724
Tb927_09_v4_TUD4	7670	9454	17124	5987935	2859.75	1.07679
Tb927_09_v4_DNK6	2	1	3	5987935	5.01007	0.0407181
Tb927_09_v4_DNK7	731	574	1305	5987935	2179.38	0.407739
Tb927_11_01_v4_DNK13TUD	3447	3248	6695	5987935	1118.08	1.0449
Tb927_11_01_v4_DNK14TUD	750	480	1230	5987935	205.413	0.658063
Tb927_11_01_v4_TUD5	820	1703	2523	5987935	421.347	2.7632
Tb927_11_01_v4_DNK11	28	20	48	5987935	80.1612	0.0428545
Tb927_11_01_v4_DNK12	11571	13927	25498	5987935	42582.3	1.02375
Tb927_11_01_v4_DNK9	50	42	92	5987935	153.642	0.19979
	dcl2-/-
Name	Top	Bottom	# Seq	setlength	dcl2-/- normalized	dcl2-/- %wt
Tb927_05_v4_TUD2	88	71	159	3400947	46.7517	0.0214135
Tb927_06_v4_DNK1	5	9	14	3400947	41.165	0.00549851
Tb927_06_v4_DNK2	5	6	11	3400947	32.3439	0.00519794
Tb927_07_v4_TUD3	20	21	41	3400947	12.0555	0.0423361
Tb927_07_v4_DNK4	51	55	106	3400947	311.678	0.0818696
Tb927_09_v4_DTU	1	2	3	3400947	0.882107	0.00801871
Tb927_09_v4_TUD4	48	43	91	3400947	26.7573	0.0100749
Tb927_09_v4_DNK6	1	0	1	3400947	2.94036	0.023897
Tb927_09_v4_DNK7	2977	609	3586	3400947	10544.1	1.97269
Tb927_11_01_v4_DNK13TUD	126	116	242	3400947	71.1567	0.0664995
Tb927_11_01_v4_DNK14TUD	111	57	168	3400947	49.398	0.158252
Tb927_11_01_v4_TUD5	14	12	26	3400947	7.64493	0.0501356
Tb927_11_01_v4_DNK11	4	1	5	3400947	14.7018	0.00785963
Tb927_11_01_v4_DNK12	28	53	81	3400947	238.169	0.005726
Tb927_11_01_v4_DNK9	6	1	7	3400947	20.5825	0.0267647
